# Supplementary material for: The Aging of Adipocytes Increases Expression of Pro-Inflammatory Cytokines Chronologically
Source: Metabolites. 2021 May 1;11(5):292. doi: 10.3390/metabo11050292 (PMC8147339; doi:10.3390/metabo11050292)
Supplement: Supplementary file 1 [file metabolites-11-00292-s001.zip]

Archive with 1 entries (1 files):
- metabolites-1141739-supplementary.pdf
